# Supplementary material for: Notes on the genus Trigonotoma from China, with descriptions of two new species (Carabidae, Pterostichinae)
Source: Zookeys. 2020 Mar 24;921:49–64. doi: 10.3897/zookeys.921.47258 (PMC7109148; doi:10.3897/zookeys.921.47258)
Supplement: XML Treatment for Trigonotoma [file zookeys.921.47258-treatment1.xml]

<!DOCTYPE tp:taxon-treatment
  PUBLIC "-//TaxonX//DTD Taxonomic Treatment Publishing DTD v0 20100105//EN" "tax-treatment-NSO.dtd">
<tp:taxon-treatment xmlns:tp="http://www.plazi.org/taxpub"><tp:treatment-meta><kwd-group><label>Taxon classification</label><kwd><named-content xmlns:xlink="http://www.w3.org/1999/xlink" content-type="kingdom">Animalia</named-content></kwd><kwd><named-content xmlns:xlink="http://www.w3.org/1999/xlink" content-type="order">Coleoptera</named-content></kwd><kwd><named-content xmlns:xlink="http://www.w3.org/1999/xlink" content-type="family">Carabidae</named-content></kwd></kwd-group><mixed-citation publication-type="journal"><person-group><name><surname>Zhu</surname><given-names>Pingzhou</given-names></name><name><surname>Shi</surname><given-names>Hongliang</given-names></name><name><surname>Liang</surname><given-names>Hongbin</given-names></name></person-group><article-title>Notes on the genus <italic><tp:taxon-name><tp:taxon-name-part taxon-name-part-type="genus" reg="Trigonotoma">Trigonotoma</tp:taxon-name-part></tp:taxon-name></italic> from China, with descriptions of two new species (<tp:taxon-name><tp:taxon-name-part taxon-name-part-type="family">Carabidae</tp:taxon-name-part></tp:taxon-name>, <tp:taxon-name><tp:taxon-name-part taxon-name-part-type="subfamily">Pterostichinae</tp:taxon-name-part></tp:taxon-name>)</article-title><source>Zookeys</source><day>24</day><month>3</month><year>2020</year><volume>921</volume><fpage>49</fpage><lpage>64</lpage><pub-id pub-id-type="doi">10.3897/zookeys.921.47258</pub-id></mixed-citation></tp:treatment-meta><tp:nomenclature><label>Genus</label><tp:taxon-name><object-id xmlns:xlink="http://www.w3.org/1999/xlink" content-type="arpha" xlink:type="simple">FF1609DF-53C3-530B-811E-DEF82B921076</object-id>
            <tp:taxon-name-part taxon-name-part-type="genus" reg="Trigonotoma">Trigonotoma</tp:taxon-name-part>
          </tp:taxon-name><tp:taxon-authority>Dejean, 1828</tp:taxon-authority></tp:nomenclature><tp:treatment-sec sec-type="type species" id="SECID0ETJAC"><title>Type species.</title><p><italic><tp:taxon-name><tp:taxon-name-part taxon-name-part-type="genus" reg="Trigonotoma">Trigonotoma</tp:taxon-name-part> <tp:taxon-name-part taxon-name-part-type="species" reg="viridicollis">viridicollis</tp:taxon-name-part></tp:taxon-name></italic> Dejean, 1828 [=<italic><tp:taxon-name><tp:taxon-name-part taxon-name-part-type="genus" reg="Trigonotoma">Trigonotoma</tp:taxon-name-part> <tp:taxon-name-part taxon-name-part-type="species" reg="indica">indica</tp:taxon-name-part></tp:taxon-name></italic><xref ref-type="bibr" rid="B8">Brullé 1834</xref>]</p></tp:treatment-sec><tp:treatment-sec sec-type="diagnosis" id="SECID0ETKAC"><title>Diagnosis.</title><p>Among the six genera (<italic><tp:taxon-name><tp:taxon-name-part taxon-name-part-type="genus" reg="Trigonotoma">Trigonotoma</tp:taxon-name-part></tp:taxon-name></italic> Dejean, 1828, <italic><tp:taxon-name><tp:taxon-name-part taxon-name-part-type="genus" reg="Lesticus">Lesticus</tp:taxon-name-part></tp:taxon-name></italic> Dejean, 1828, <italic><tp:taxon-name><tp:taxon-name-part taxon-name-part-type="genus" reg="Euryaptus">Euryaptus</tp:taxon-name-part></tp:taxon-name></italic> Bates, 1892, <italic><tp:taxon-name><tp:taxon-name-part taxon-name-part-type="genus" reg="Nesites">Nesites</tp:taxon-name-part></tp:taxon-name></italic> Andrews, 1931, <italic><tp:taxon-name><tp:taxon-name-part taxon-name-part-type="genus" reg="Pareuryaptus">Pareuryaptus</tp:taxon-name-part></tp:taxon-name></italic> Dubault, Lassalle &amp; Roux, 2008, and <italic><tp:taxon-name><tp:taxon-name-part taxon-name-part-type="genus" reg="Leiolesticus">Leiolesticus</tp:taxon-name-part></tp:taxon-name></italic> Roux, Lassalle &amp; Dubault, 2016) of <tp:taxon-name><tp:taxon-name-part taxon-name-part-type="subtribe">Trigonotomina</tp:taxon-name-part></tp:taxon-name>, <italic><tp:taxon-name><tp:taxon-name-part taxon-name-part-type="genus" reg="Trigonotoma">Trigonotoma</tp:taxon-name-part></tp:taxon-name></italic> can be distinguished from others in the subtribe by the following character combinations: first antennomere (scape) longer than the lengths of the 2<sup>nd</sup>, 3<sup>rd</sup>, and 4<sup>th</sup> antennomeres combined; apex of labrum emarginate, with six setae equidistantly placed; mentum notably shortened; parascutellar striae present; third elytral interval without setigerous pore; posterior margin of sternite VII with four setae in females. Detailed descriptions and distributions have recently been provided (<xref ref-type="bibr" rid="B24">Roux et al. 2016</xref>).</p></tp:treatment-sec><ref-list><ref id="B8"><mixed-citation xmlns:xlink="http://www.w3.org/1999/xlink" xlink:type="simple"><person-group><name name-style="western"><surname>Brullé</surname><given-names>A</given-names></name></person-group> (<year>1834</year>) Pp. 1–240. In: Audouin JV, Brullé GA (Eds) Histoire naturelle des insectes, traitant de leur organisation et de leurs mœurs en général, et comprenant leur classification et la description des espèces. Tome IV. Coléoptères. I. F.D. Pillot, Paris, 8 + 479 pp. [1834–1835].</mixed-citation></ref><ref id="B24"><mixed-citation xmlns:xlink="http://www.w3.org/1999/xlink" xlink:type="simple"><person-group><name name-style="western"><surname>Roux</surname><given-names>P</given-names></name><name name-style="western"><surname>Lassalle</surname><given-names>B</given-names></name><name name-style="western"><surname>Dubault</surname><given-names>G</given-names></name></person-group> (<year>2016</year>) <source>Les Trigonotomi. Révision. B. Lassalle et P.</source><publisher-name>Roux</publisher-name>, <publisher-loc>France</publisher-loc>, <size units="page">569 pp</size>.</mixed-citation></ref></ref-list></tp:taxon-treatment>
