# Supplementary material for: Notes on the genus Trigonotoma from China, with descriptions of two new species (Carabidae, Pterostichinae)
Source: Zookeys. 2020 Mar 24;921:49–64. doi: 10.3897/zookeys.921.47258 (PMC7109148; doi:10.3897/zookeys.921.47258)
Supplement: XML Treatment for Trigonotoma constricta [file zookeys.921.47258-treatment3.xml]

<!DOCTYPE tp:taxon-treatment
  PUBLIC "-//TaxonX//DTD Taxonomic Treatment Publishing DTD v0 20100105//EN" "tax-treatment-NSO.dtd">
<tp:taxon-treatment xmlns:tp="http://www.plazi.org/taxpub"><tp:treatment-meta><kwd-group><label>Taxon classification</label><kwd><named-content xmlns:xlink="http://www.w3.org/1999/xlink" content-type="kingdom">Animalia</named-content></kwd><kwd><named-content xmlns:xlink="http://www.w3.org/1999/xlink" content-type="order">Coleoptera</named-content></kwd><kwd><named-content xmlns:xlink="http://www.w3.org/1999/xlink" content-type="family">Carabidae</named-content></kwd></kwd-group><mixed-citation publication-type="journal"><person-group><name><surname>Zhu</surname><given-names>Pingzhou</given-names></name><name><surname>Shi</surname><given-names>Hongliang</given-names></name><name><surname>Liang</surname><given-names>Hongbin</given-names></name></person-group><article-title>Notes on the genus <italic><tp:taxon-name><tp:taxon-name-part taxon-name-part-type="genus" reg="Trigonotoma">Trigonotoma</tp:taxon-name-part></tp:taxon-name></italic> from China, with descriptions of two new species (<tp:taxon-name><tp:taxon-name-part taxon-name-part-type="family">Carabidae</tp:taxon-name-part></tp:taxon-name>, <tp:taxon-name><tp:taxon-name-part taxon-name-part-type="subfamily">Pterostichinae</tp:taxon-name-part></tp:taxon-name>)</article-title><source>Zookeys</source><day>24</day><month>3</month><year>2020</year><volume>921</volume><fpage>49</fpage><lpage>64</lpage><pub-id pub-id-type="doi">10.3897/zookeys.921.47258</pub-id></mixed-citation></tp:treatment-meta><tp:nomenclature><tp:taxon-name><object-id xmlns:xlink="http://www.w3.org/1999/xlink" content-type="arpha" xlink:type="simple">C19CE897-B484-592B-862A-0CCDA26AF888</object-id>
            <tp:taxon-name-part taxon-name-part-type="genus" reg="Trigonotoma">Trigonotoma</tp:taxon-name-part>
            <tp:taxon-name-part taxon-name-part-type="species" reg="constricta">constricta</tp:taxon-name-part>
            <object-id xmlns:xlink="http://www.w3.org/1999/xlink" content-type="zoobank" xlink:type="simple">http://zoobank.org/25E4489B-A3BF-4FCD-8F2F-C0E8A954F79C</object-id>
          </tp:taxon-name><tp:taxon-status xmlns:xlink="http://www.w3.org/1999/xlink" xlink:type="simple">sp. nov.</tp:taxon-status><xref ref-type="fig" rid="F2">Figures 5–8</xref></tp:nomenclature><tp:treatment-sec sec-type="type locality" id="SECID0EVRAE"><title>Type locality.</title><p>Hunan: Guidong, Bamian Shan Mt. (25.99N, 113.71E), altitude 1510 m.</p></tp:treatment-sec><tp:treatment-sec sec-type="type material" id="SECID0E1RAE"><title>Type material.</title><p><bold><italic>Holotype</italic></bold>: Male (<named-content xmlns:xlink="http://www.w3.org/1999/xlink" content-type="dwc:institutional_code" xlink:type="simple">IZAS</named-content>), <abbrev xmlns:xlink="http://www.w3.org/1999/xlink" xlink:title="body length" id="ABBRID0EKSAE" xlink:type="simple">BL</abbrev> = 15.8 mm, board mounted, genitalia preserved in glycerin in a microvial pinned under specimen, “China, Hunan Guidong Co. Bamian Shan Mt., <named-content xmlns:xlink="http://www.w3.org/1999/xlink" content-type="dwc:verbatimCoordinates" xlink:type="simple"><named-content content-type="geo-json" specific-use="{&#34;type&#34;:&#34;Point&#34;,&#34;coordinates&#34;:[113.706944,25.992500]}" id="NCID0ERSAE" xlink:type="simple">25°59'33"N, 113°42'25"E</named-content></named-content>, mixed forest, shrub, flower sifted &amp; beating, ca. 1510m, 01.VI.2014, Peng, Shen, Yu &amp; Yan”; “LX-5-1-1-8466”; “HOLOTYPE ♂ <italic><tp:taxon-name><tp:taxon-name-part taxon-name-part-type="genus" reg="Trigonotoma">Trigonotoma</tp:taxon-name-part> <tp:taxon-name-part taxon-name-part-type="species" reg="constricta">constricta</tp:taxon-name-part></tp:taxon-name></italic> sp. nov., des. ZHU &amp; SHI 2019” [red label].</p></tp:treatment-sec><tp:treatment-sec sec-type="diagnosis" id="SECID0EBTAE"><title>Diagnosis.</title><p>Dorsal side bicolored, pronotum metallic dark green, elytra dark purple; pronotum strongly narrowed to the base; posterior angles obtuse-rounded; pronotal base including the basal fovea completely glabrous; basal fovea with inner and outer grooves vaguely defined, anterior half separated from each one, posterior half fused together; metepisternum short and wide, length subequal to its basal width.</p></tp:treatment-sec><tp:treatment-sec sec-type="comparisons" id="SECID0EGTAE"><title>Comparisons.</title><p>This new species can be readily distinguished from all other <italic><tp:taxon-name><tp:taxon-name-part taxon-name-part-type="genus" reg="Trigonotoma">Trigonotoma</tp:taxon-name-part></tp:taxon-name></italic> from China by the narrowly constricted pronotum base. <italic><tp:taxon-name><tp:taxon-name-part taxon-name-part-type="genus" reg="Trigonotoma">Trigonotoma</tp:taxon-name-part> <tp:taxon-name-part taxon-name-part-type="species" reg="concinna">concinna</tp:taxon-name-part></tp:taxon-name></italic> from Java has the pronotum shape and basal fovea very similar to <italic><tp:taxon-name><tp:taxon-name-part taxon-name-part-type="genus" reg="Trigonotoma">T.</tp:taxon-name-part> <tp:taxon-name-part taxon-name-part-type="species" reg="constricta">constricta</tp:taxon-name-part></tp:taxon-name></italic>, but differs by its larger size (19–21 mm), longer metepisternum, and longer apical lamella of the aedeagus.</p><fig id="F2" position="float" orientation="portrait"><object-id xmlns:xlink="http://www.w3.org/1999/xlink" content-type="doi" xlink:type="simple">10.3897/zookeys.921.47258.figures5-8</object-id><object-id xmlns:xlink="http://www.w3.org/1999/xlink" content-type="arpha" xlink:type="simple">15A9EEFE-1807-5570-9A3A-0DEE08B3896A</object-id><label>Figures 5–8.</label><caption><p><italic><tp:taxon-name><tp:taxon-name-part taxon-name-part-type="genus" reg="Trigonotoma">Trigonotoma</tp:taxon-name-part> <tp:taxon-name-part taxon-name-part-type="species" reg="constricta">constricta</tp:taxon-name-part></tp:taxon-name></italic> sp. nov. <bold>5</bold> Habitus of holotype (male, Hunan, <named-content xmlns:xlink="http://www.w3.org/1999/xlink" content-type="dwc:institutional_code" xlink:type="simple">IZAS</named-content>) <bold>6</bold> labels of holotype <bold>7</bold> median lobe of aedeagus (holotype) <bold>A</bold> dorsal view <bold>B</bold> left lateral view <bold>8</bold> endophallus (holotype) <bold>A</bold> left lateral view <bold>B</bold> dorsal view <bold>C</bold> right lateral view <bold>D</bold> apical view.</p></caption><graphic xmlns:xlink="http://www.w3.org/1999/xlink" xlink:href="zookeys-921-049-g002.jpg" position="float" orientation="portrait" xlink:type="simple" id="oo_392468.jpg"><uri content-type="original_file" xlink:type="simple">https://binary.pensoft.net/fig/392468</uri></graphic></fig></tp:treatment-sec><tp:treatment-sec sec-type="description" id="SECID0E1VAE"><title>Description.</title><p><abbrev xmlns:xlink="http://www.w3.org/1999/xlink" xlink:title="body length" id="ABBRID0EAWAE" xlink:type="simple">BL</abbrev> = 15.8 mm, <abbrev xmlns:xlink="http://www.w3.org/1999/xlink" xlink:title="body width" id="ABBRID0EEWAE" xlink:type="simple">BW</abbrev> = 5.9 mm. Dorsal side bicolored with strong metallic luster: head and pronotum dark green, elytra purple; appendages dark, antennomeres 2–11, labial and maxillary palpi, apex of mouthparts and tarsomeres dark brown; ventral side black, without metallic luster. Head and pronotum with isodiametric microsculpture and minute punctures; elytra with transversal microsculpture.</p><p><bold><italic>Head</italic></bold> with vertex smooth; frontal impressions deep and straight, longitudinally extending to the level of midpoint of eyes; labrum and clypeus both with anterior margins deeply emarginate. Temporae straight, not swollen behind eyes; antennae reaching pronotum basal quarter.</p><p><bold><italic>Pronotum</italic></bold> wide and round, PW/PL = 1.39, widest slightly before middle; lateral margins strongly widened and curved near middle, and then strongly constricted to base, PW/<abbrev xmlns:xlink="http://www.w3.org/1999/xlink" xlink:title="pronotum basal width" id="ABBRID0EWWAE" xlink:type="simple">PBW</abbrev> = 1.81; lateral margins straight before posterior angles, posterior angles obtuse, forming indistinct angles; anterior margin straight, anterior angles widely rounded; posterior margin with width approximately equal to that of anterior margin, very slightly extended backward at lateral sides. Disc completely glabrous, gently convex; median line fine but clearly defined in middle, gradually shallowed, reaching neither posterior nor anterior margin; basal fovea deep and glabrous, without puncture or wrinkle; inner and outer grooves vaguely defined, partly fused together, region between them deeply depressed, so that basal fovea forms simple depressions.</p><p><bold><italic>Elytra</italic></bold> oviform, EL/EW = 1.54, widest near posterior third; basal ridge complete, sinuate at inner half; humeral angles rounded, without tooth, intervals fairly convex; striae deeply incised, with fine punctures; parascutellar striae short, apex conjunct to first stria; parascutellar pore present; third interval without setigerous pore; umbilicate series on ninth interval composed of approximately 25 pores, sparse in middle.</p><p><bold><italic>Ventral side</italic></bold>: Propleuron glabrous, mesoepisternum with dense and coarse punctures; metepisternum short and wide, <abbrev xmlns:xlink="http://www.w3.org/1999/xlink" xlink:title="metepisternum length" id="ABBRID0EIXAE" xlink:type="simple">ML</abbrev>/<abbrev xmlns:xlink="http://www.w3.org/1999/xlink" xlink:title="basal width" id="ABBRID0EMXAE" xlink:type="simple">MW</abbrev> = 0.99, with dense and coarse punctures; abdominal sternites glabrous on middle, with a few coarse punctures on lateral sides of sternites II and III, and shallow wrinkles on lateral sides of all sternites.</p><p><bold><italic>Legs</italic></bold>: Metatarsomeres I and II strongly carinate almost along their full length of outer surface, very shallowly carinate on basal half of mesotarsomere I and metatarsomere III; fifth tarsomeres of all legs with three or four pairs of spines ventrally.</p><p><bold><italic>Median lobe of male genitalia</italic></bold> bent approximately 60° (the included angle between apical lamella and axes of basal portion of aedeagus). Apical orifice long and wide, reaching basal fourth of aedeagus, opened dorsally, slightly turned to left; right margin of apical orifice straight, left margin gently sinuate and notched near middle. In lateral view, aedeagus apex slightly bent downwards; ventral margin almost straight; apical lamella slightly thickened near base. In dorsal view, aedeagus apex broadly bent to right side; apical lamella length subequal to its basal width, with an indistinct oblique ridge, apex rounded-truncate, without tooth.</p><p><bold><italic><tp:taxon-name><tp:taxon-name-part taxon-name-part-type="genus" reg="Endophallus">Endophallus</tp:taxon-name-part></tp:taxon-name></italic></bold> (Fig. <xref ref-type="fig" rid="F2">8</xref>) rotated to dorsal-left direction of aedeagus, major portion of endophallus on dorsal side of aedeagus; <abbrev xmlns:xlink="http://www.w3.org/1999/xlink" xlink:title="gonopore lobe" id="ABBRID0EOYAE" xlink:type="simple">gpl</abbrev> folded so, invisible in Fig. <xref ref-type="fig" rid="F2">8</xref>, <abbrev xmlns:xlink="http://www.w3.org/1999/xlink" xlink:title="basal band" id="ABBRID0EWYAE" xlink:type="simple">bb</abbrev> short, not reaching middle part of endophallus; <abbrev xmlns:xlink="http://www.w3.org/1999/xlink" xlink:title="chitinized piece" id="ABBRID0E1YAE" xlink:type="simple">cp</abbrev> at left margin of apical orifice. Seven distinct lobes recognized: <abbrev xmlns:xlink="http://www.w3.org/1999/xlink" xlink:title="basal lobe" id="ABBRID0E5YAE" xlink:type="simple">bl</abbrev> moderately large, slightly prolonged, located at base of apical orifice, pointing to apical direction of aedeagus, membranous, without scales; <abbrev xmlns:xlink="http://www.w3.org/1999/xlink" xlink:title="left basal lobe-1" id="ABBRID0ECZAE" xlink:type="simple">lb-1</abbrev> small, rounded, located at base of endophallus and left side of apical orifice, pointing to left basal direction of aedeagus, without decorations; <abbrev xmlns:xlink="http://www.w3.org/1999/xlink" xlink:title="left basal lobe-2" id="ABBRID0EGZAE" xlink:type="simple">lb-2</abbrev> larger than <abbrev xmlns:xlink="http://www.w3.org/1999/xlink" xlink:title="left basal lobe-1" id="ABBRID0EKZAE" xlink:type="simple">lb-1</abbrev>, elongate, located at right side of <abbrev xmlns:xlink="http://www.w3.org/1999/xlink" xlink:title="left basal lobe-1" id="ABBRID0EOZAE" xlink:type="simple">lb-1</abbrev>, pointing to left apical direction of aedeagus, without decoration; <abbrev xmlns:xlink="http://www.w3.org/1999/xlink" xlink:title="left apical lobe" id="ABBRID0ESZAE" xlink:type="simple">la</abbrev> smaller than <abbrev xmlns:xlink="http://www.w3.org/1999/xlink" xlink:title="left basal lobe-1" id="ABBRID0EWZAE" xlink:type="simple">lb-1</abbrev>, rounded, located at left side of endophallus, with fine scales; <abbrev xmlns:xlink="http://www.w3.org/1999/xlink" xlink:title="apical lobe-1" id="ABBRID0E1ZAE" xlink:type="simple">al-1</abbrev> small, rounded, located at right basal side of endophallus, without decoration; <abbrev xmlns:xlink="http://www.w3.org/1999/xlink" xlink:title="apical lobe-2" id="ABBRID0E5ZAE" xlink:type="simple">al-2</abbrev> slightly larger than <abbrev xmlns:xlink="http://www.w3.org/1999/xlink" xlink:title="apical lobe-1" id="ABBRID0EC1AE" xlink:type="simple">al-1</abbrev>, rounded, located at right apical side of endophallus, decorated with very fine scales; <abbrev xmlns:xlink="http://www.w3.org/1999/xlink" xlink:title="apical lobe-3" id="ABBRID0EG1AE" xlink:type="simple">al-3</abbrev> with same size as <abbrev xmlns:xlink="http://www.w3.org/1999/xlink" xlink:title="apical lobe-2" id="ABBRID0EK1AE" xlink:type="simple">al-2</abbrev>, rounded, located at left apical side of endophallus, decorated with fine scales. Apex of endophallus large, elongate, with a list of heavy spines on central surface, and fine scales on other area.</p></tp:treatment-sec><tp:treatment-sec sec-type="distribution" id="SECID0EO1AE"><title>Distribution.</title><p>Bamian Shan Mt., Guidong, Hunan. Only known from the holotype.</p></tp:treatment-sec><tp:treatment-sec sec-type="etymology" id="SECID0ET1AE"><title>Etymology.</title><p>The specific epithet <italic><tp:taxon-name><tp:taxon-name-part taxon-name-part-type="genus" reg="Trigonotoma"/><tp:taxon-name-part taxon-name-part-type="species" reg="constricta">constricta</tp:taxon-name-part></tp:taxon-name></italic> refers to the narrowly constricted base of the pronotum. It is treated as an adjective in the nominative singular.</p></tp:treatment-sec></tp:taxon-treatment>
