# Supplementary material for: Notes on the genus Trigonotoma from China, with descriptions of two new species (Carabidae, Pterostichinae)
Source: Zookeys. 2020 Mar 24;921:49–64. doi: 10.3897/zookeys.921.47258 (PMC7109148; doi:10.3897/zookeys.921.47258)
Supplement: XML Treatment for Trigonotoma indica [file zookeys.921.47258-treatment4.xml]

<!DOCTYPE tp:taxon-treatment
  PUBLIC "-//TaxonX//DTD Taxonomic Treatment Publishing DTD v0 20100105//EN" "tax-treatment-NSO.dtd">
<tp:taxon-treatment xmlns:tp="http://www.plazi.org/taxpub"><tp:treatment-meta><kwd-group><label>Taxon classification</label><kwd><named-content xmlns:xlink="http://www.w3.org/1999/xlink" content-type="kingdom">Animalia</named-content></kwd><kwd><named-content xmlns:xlink="http://www.w3.org/1999/xlink" content-type="order">Coleoptera</named-content></kwd><kwd><named-content xmlns:xlink="http://www.w3.org/1999/xlink" content-type="family">Carabidae</named-content></kwd></kwd-group><mixed-citation publication-type="journal"><person-group><name><surname>Zhu</surname><given-names>Pingzhou</given-names></name><name><surname>Shi</surname><given-names>Hongliang</given-names></name><name><surname>Liang</surname><given-names>Hongbin</given-names></name></person-group><article-title>Notes on the genus <italic><tp:taxon-name><tp:taxon-name-part taxon-name-part-type="genus" reg="Trigonotoma">Trigonotoma</tp:taxon-name-part></tp:taxon-name></italic> from China, with descriptions of two new species (<tp:taxon-name><tp:taxon-name-part taxon-name-part-type="family">Carabidae</tp:taxon-name-part></tp:taxon-name>, <tp:taxon-name><tp:taxon-name-part taxon-name-part-type="subfamily">Pterostichinae</tp:taxon-name-part></tp:taxon-name>)</article-title><source>Zookeys</source><day>24</day><month>3</month><year>2020</year><volume>921</volume><fpage>49</fpage><lpage>64</lpage><pub-id pub-id-type="doi">10.3897/zookeys.921.47258</pub-id></mixed-citation></tp:treatment-meta><tp:nomenclature><tp:taxon-name><object-id xmlns:xlink="http://www.w3.org/1999/xlink" content-type="arpha" xlink:type="simple">2CA500C9-F07E-5547-B181-5A37B23AED5E</object-id>
            <tp:taxon-name-part taxon-name-part-type="genus" reg="Trigonotoma">Trigonotoma</tp:taxon-name-part>
            <tp:taxon-name-part taxon-name-part-type="species" reg="indica">indica</tp:taxon-name-part>
          </tp:taxon-name><tp:taxon-authority>Brullé, 1834</tp:taxon-authority><tp:taxon-status xmlns:xlink="http://www.w3.org/1999/xlink" xlink:type="simple">new record</tp:taxon-status><xref ref-type="fig" rid="F3">Figures 9–12</xref><tp:nomenclature-citation-list><tp:nomenclature-citation><tp:taxon-name>
                <tp:taxon-name-part taxon-name-part-type="genus" reg="Trigonotoma"/>
              </tp:taxon-name><comment>Brullé, 1834: 333 (Original: <tp:taxon-name><tp:taxon-name-part taxon-name-part-type="genus" reg="Trigonotoma">Trigonotoma</tp:taxon-name-part></tp:taxon-name>, type in <named-content xmlns:xlink="http://www.w3.org/1999/xlink" content-type="dwc:institutional_code" xlink:type="simple">MNHN</named-content>; type locality: Bengale); Chaudoir, 1868: 158; Bates, 1886: 145; Csiki, 1929: 517; Andrewes, 1930: 354; Andrewes, 1938: 138; Morvan, 1994: 328; Lorenz, 2005: 895; <xref ref-type="bibr" rid="B13">Dubault et al., 2007</xref>: 210; Kirschenhofer, 2007: 8; <xref ref-type="bibr" rid="B14">Dubault et al., 2008</xref>: 179; <xref ref-type="bibr" rid="B24">Roux et al., 2016</xref>: 122; Löbl I &amp; Löbl D, 2017: 755. </comment></tp:nomenclature-citation><tp:nomenclature-citation><tp:taxon-name>
                <tp:taxon-name-part taxon-name-part-type="genus" reg="Trigonotoma"/>
                <tp:taxon-name-part taxon-name-part-type="species" reg="viridicollis">viridicollis</tp:taxon-name-part>
              </tp:taxon-name><comment>Dejean, 1828: 183, (Original: <tp:taxon-name><tp:taxon-name-part taxon-name-part-type="genus" reg="Trigonotoma">Trigonotoma</tp:taxon-name-part></tp:taxon-name>; type in <named-content xmlns:xlink="http://www.w3.org/1999/xlink" content-type="dwc:institutional_code" xlink:type="simple">MNHN</named-content>; type locality: India); Guérin-Méneville, 1829:44; Andrews, 1919: 148. Unavailable name, misidentification of <tp:taxon-name><tp:taxon-name-part taxon-name-part-type="genus" reg="Omaseus">Omaseus</tp:taxon-name-part> <tp:taxon-name-part taxon-name-part-type="species" reg="viridicollis">viridicollis</tp:taxon-name-part></tp:taxon-name> Macleay, 1825. (Synonym)</comment></tp:nomenclature-citation><tp:nomenclature-citation><tp:taxon-name>
                <tp:taxon-name-part taxon-name-part-type="genus" reg="Trigonotoma"/>
                <tp:taxon-name-part taxon-name-part-type="species" reg="baehri">baehri</tp:taxon-name-part>
              </tp:taxon-name><comment> Kirschenhofer, 1997: 700, (Original: <tp:taxon-name><tp:taxon-name-part taxon-name-part-type="genus" reg="Trigonotoma">Trigonotoma</tp:taxon-name-part></tp:taxon-name>; type in <named-content xmlns:xlink="http://www.w3.org/1999/xlink" content-type="dwc:institutional_code" xlink:type="simple">ZSM</named-content>; type locality: C-Indien, MPR. Panna, Nat. Park). (Synonym) </comment></tp:nomenclature-citation></tp:nomenclature-citation-list></tp:nomenclature><tp:treatment-sec sec-type="type locality" id="SECID0EZ5AE"><title>Type locality.</title><p>Bangladesh.</p></tp:treatment-sec><tp:treatment-sec sec-type="material" id="SECID0E55AE"><title>Material examined.</title><p>1 male (<named-content xmlns:xlink="http://www.w3.org/1999/xlink" content-type="dwc:institutional_code" xlink:type="simple">IZAS</named-content>), “China, Tibet, Mêdog, Baibung Township, 780 m, 2011.VIII.10–13, Bi W. X.”; 1 female (<abbrev xmlns:xlink="http://www.w3.org/1999/xlink" xlink:title="Collection of Changchin Chen, Tianjin, China" id="ABBRID0EJ6AE" xlink:type="simple">CCCC</abbrev>), “China, Tibet, Mêdog, Baibung Township, 700 m, 2011.VIII.09, YANG X. D. Leg. B11y2633, <abbrev xmlns:xlink="http://www.w3.org/1999/xlink" xlink:title="Collection of Changchin Chen, Tianjin, China" id="ABBRID0EN6AE" xlink:type="simple">CCCC</abbrev>”; 1 female (<named-content xmlns:xlink="http://www.w3.org/1999/xlink" content-type="dwc:institutional_code" xlink:type="simple">IZAS</named-content>), “Mêdog, light trap, 2016.VIII.5, Qiu T. F.”; 18 males and 30 females (<abbrev xmlns:xlink="http://www.w3.org/1999/xlink" xlink:title="Collection of Changchin Chen, Tianjin, China" id="ABBRID0EW6AE" xlink:type="simple">CCCC</abbrev>), “India, Andhra Pradesh Nellore District, Naidupet Mandal, Dwarakauram vili., 2010.IX.11–X.3, Chen C. C. Leg.”.</p></tp:treatment-sec><tp:treatment-sec sec-type="diagnosis" id="SECID0E16AE"><title>Diagnosis.</title><p><abbrev xmlns:xlink="http://www.w3.org/1999/xlink" xlink:title="body length" id="ABBRID0EBAAG" xlink:type="simple">BL</abbrev> = 20mm. Dorsal side bicolored, pronotum with metallic luster, purple, green, blue or nearly black, elytra black with faint metallic reflections; pronotum lateral margins strongly sinuate in front of posterior angles; posterior angles sharp and base rectangular; basal fovea more or less punctate and rugose; metepisternum long and narrow; apical lamella of aedeagus with rounded apex, shallowly notched or not. <italic><tp:taxon-name><tp:taxon-name-part taxon-name-part-type="genus" reg="Trigonotoma">Trigonotoma</tp:taxon-name-part> <tp:taxon-name-part taxon-name-part-type="species" reg="indica">indica</tp:taxon-name-part></tp:taxon-name></italic> can be readily distinguished from all other Chinese species by the pronotum lateral margins that are strongly sinuate near base.</p></tp:treatment-sec><tp:treatment-sec sec-type="description" id="SECID0EQAAG"><title>Supplementary descriptions on endophallus.</title><p><tp:taxon-name><tp:taxon-name-part taxon-name-part-type="genus" reg="Endophallus">Endophallus</tp:taxon-name-part></tp:taxon-name> (Fig. <xref ref-type="fig" rid="F3">12</xref>) bent to dorsal direction of aedeagus, major portion of endophallus on dorsal side of aedeagus; <abbrev xmlns:xlink="http://www.w3.org/1999/xlink" xlink:title="gonopore" id="ABBRID0EABAG" xlink:type="simple">gp</abbrev> located at approx middle of aedeagus, oriented to aedeagal base; <abbrev xmlns:xlink="http://www.w3.org/1999/xlink" xlink:title="gonopore lobe" id="ABBRID0EEBAG" xlink:type="simple">gpl</abbrev> large, rounded, membranous, <abbrev xmlns:xlink="http://www.w3.org/1999/xlink" xlink:title="basal band" id="ABBRID0EIBAG" xlink:type="simple">bb</abbrev> absent; <abbrev xmlns:xlink="http://www.w3.org/1999/xlink" xlink:title="chitinized piece" id="ABBRID0EMBAG" xlink:type="simple">cp</abbrev> absent. Four distinct lobes recognized: <abbrev xmlns:xlink="http://www.w3.org/1999/xlink" xlink:title="basal lobe" id="ABBRID0EQBAG" xlink:type="simple">bl</abbrev> moderately large, slightly prolonged, located at base of apical orifice, pointing to apical direction of aedeagus, with a few scales on left side; <abbrev xmlns:xlink="http://www.w3.org/1999/xlink" xlink:title="left lobe" id="ABBRID0EUBAG" xlink:type="simple">ll</abbrev> moderately large, divided into several sub-lobes, located at left side of endophallus, with fine scales; <abbrev xmlns:xlink="http://www.w3.org/1999/xlink" xlink:title="right lobe" id="ABBRID0EYBAG" xlink:type="simple">rl</abbrev> smaller than <abbrev xmlns:xlink="http://www.w3.org/1999/xlink" xlink:title="left lobe" id="ABBRID0E3BAG" xlink:type="simple">ll</abbrev>, rounded, located at right side of endophallus, with fine scales; <abbrev xmlns:xlink="http://www.w3.org/1999/xlink" xlink:title="apical lobe" id="ABBRID0EACAG" xlink:type="simple">al</abbrev> large, divided into several sub-lobes, located at apex of endophallus, connected with base of endophallus through a narrow area, forming a dumbbell-shape, with fine scales. Middle of endophallus large, rounded, with a V-shaped <abbrev xmlns:xlink="http://www.w3.org/1999/xlink" xlink:title="setose area" id="ABBRID0EECAG" xlink:type="simple">sa</abbrev> on left middle and fine scales on apex.</p><fig id="F3" position="float" orientation="portrait"><object-id xmlns:xlink="http://www.w3.org/1999/xlink" content-type="doi" xlink:type="simple">10.3897/zookeys.921.47258.figures9-12</object-id><object-id xmlns:xlink="http://www.w3.org/1999/xlink" content-type="arpha" xlink:type="simple">032D8803-CCA8-5DEF-8FA8-01F6BE066410</object-id><label>Figures 9–12.</label><caption><p><italic><tp:taxon-name><tp:taxon-name-part taxon-name-part-type="genus" reg="Trigonotoma">Trigonotoma</tp:taxon-name-part> <tp:taxon-name-part taxon-name-part-type="species" reg="indica">indica</tp:taxon-name-part></tp:taxon-name></italic> Brullé, 1834. <bold>9</bold> Habitus (male, Xizang, <named-content xmlns:xlink="http://www.w3.org/1999/xlink" content-type="dwc:institutional_code" xlink:type="simple">IZAS</named-content>) <bold>10</bold> labels <bold>11</bold> median lobe of aedeagus <bold>A</bold> dorsal view <bold>B</bold> left lateral view <bold>12</bold> endophallus <bold>A</bold> left lateral view <bold>B</bold> dorsal view <bold>C</bold> right lateral view.</p></caption><graphic xmlns:xlink="http://www.w3.org/1999/xlink" xlink:href="zookeys-921-049-g003.jpg" position="float" orientation="portrait" xlink:type="simple" id="oo_392469.jpg"><uri content-type="original_file" xlink:type="simple">https://binary.pensoft.net/fig/392469</uri></graphic></fig></tp:treatment-sec><tp:treatment-sec sec-type="distribution" id="SECID0EXDAG"><title>Distribution.</title><p>China (Tibet: Mêdog), India, Bangladesh, Sri Lanka, and Pakistan. Another subspecies, <italic><tp:taxon-name><tp:taxon-name-part taxon-name-part-type="genus" reg="Trigonotoma">T.</tp:taxon-name-part> <tp:taxon-name-part taxon-name-part-type="species" reg="indica">indica</tp:taxon-name-part> <tp:taxon-name-part taxon-name-part-type="subspecies" reg="nepalensis">nepalensis</tp:taxon-name-part></tp:taxon-name></italic>, is distributed in Nepal.</p></tp:treatment-sec><tp:treatment-sec sec-type="remarks" id="SECID0EMEAG"><title>Remarks.</title><p>It is expected this species would be found to be widely distributed in and around China. Identification is based on the comparison of the image of holotype (<xref ref-type="bibr" rid="B24">Roux et al., 2016</xref>) and specimens from Andhra Prad., India. Compared with the specimens from India, <italic><tp:taxon-name><tp:taxon-name-part taxon-name-part-type="genus" reg="Trigonotoma">T.</tp:taxon-name-part> <tp:taxon-name-part taxon-name-part-type="species" reg="indica">indica</tp:taxon-name-part></tp:taxon-name></italic> from Mêdog is slightly larger and more vividly green on its pronotum.</p></tp:treatment-sec><ref-list><ref id="B13"><mixed-citation xmlns:xlink="http://www.w3.org/1999/xlink" xlink:type="simple"><person-group><name name-style="western"><surname>Dubault</surname><given-names>G</given-names></name><name name-style="western"><surname>Lassalle</surname><given-names>B</given-names></name><name name-style="western"><surname>Roux</surname><given-names>P</given-names></name></person-group> (<year>2007</year>) <article-title>Types of ‘Trigonotomi’ of the Collections of the Museum National D’histoire Naturelle, in Paris (<tp:taxon-name><tp:taxon-name-part taxon-name-part-type="order">Coleoptera</tp:taxon-name-part></tp:taxon-name>, <tp:taxon-name><tp:taxon-name-part taxon-name-part-type="family">Pterostichidae</tp:taxon-name-part></tp:taxon-name>).</article-title><source>Bulletin de la Societe Entomologique de France</source><volume>112</volume>: <fpage>209</fpage>–<lpage>222</lpage>.</mixed-citation></ref><ref id="B14"><mixed-citation xmlns:xlink="http://www.w3.org/1999/xlink" xlink:type="simple"><person-group><name name-style="western"><surname>Dubault</surname><given-names>G</given-names></name><name name-style="western"><surname>Lassalle</surname><given-names>B</given-names></name><name name-style="western"><surname>Roux</surname><given-names>P</given-names></name></person-group> (<year>2008</year>) <article-title>Les genres des “Trigonotomi”: <italic><tp:taxon-name><tp:taxon-name-part taxon-name-part-type="genus">Pareuryaptus</tp:taxon-name-part></tp:taxon-name></italic> n. gen. et révision des <italic><tp:taxon-name><tp:taxon-name-part taxon-name-part-type="genus">Euryaptus</tp:taxon-name-part></tp:taxon-name></italic> Bates, 1892 (<tp:taxon-name><tp:taxon-name-part taxon-name-part-type="order">Coleoptera</tp:taxon-name-part></tp:taxon-name>, <tp:taxon-name><tp:taxon-name-part taxon-name-part-type="family">Pterostichidae</tp:taxon-name-part></tp:taxon-name>).</article-title><source>Bulletin de la Société Entomologique de France</source><volume>113</volume>: <fpage>239</fpage>–<lpage>248</lpage>.</mixed-citation></ref><ref id="B24"><mixed-citation xmlns:xlink="http://www.w3.org/1999/xlink" xlink:type="simple"><person-group><name name-style="western"><surname>Roux</surname><given-names>P</given-names></name><name name-style="western"><surname>Lassalle</surname><given-names>B</given-names></name><name name-style="western"><surname>Dubault</surname><given-names>G</given-names></name></person-group> (<year>2016</year>) <source>Les Trigonotomi. Révision. B. Lassalle et P.</source><publisher-name>Roux</publisher-name>, <publisher-loc>France</publisher-loc>, <size units="page">569 pp</size>.</mixed-citation></ref></ref-list></tp:taxon-treatment>
